# Supplementary material for: Silencing sensory neuron membrane protein RferSNMPu1 impairs pheromone detection in the invasive Asian Palm Weevil
Source: Sci Rep. 2024 Jul 17;14:16541. doi: 10.1038/s41598-024-67309-x (PMC11254914; doi:10.1038/s41598-024-67309-x)
Supplement: Supplementary file 2 — Supplementary Tables. [file 41598_2024_67309_MOESM2_ESM.xlsx]

## Sheet: Title page
	Supplementary information
	Silencing Silencing sensory neuron membrane protein RferSNMPu1 impairs pheromone detection in the invasive Asian Palm Weevil
	Jibin Johny1, 2, 3, Mohammad Nihad1, Hattan A. Alharbi1, Mohammed Ali AlSaleh1 and Binu Antony1, 3*
	1Department of Plant Protection, Chemical Ecology and Functional Genomics Lab, College of Food and Agricultural Sciences, King Saud University, 11451 Riyadh, Saudi Arabia.
	2Present address: Faculty of Forestry Genetics and Physiology, Faculty of Forestry and Wood Sciences, Czech University of Life Sciences Prague, Prague, Czechia.
	3These authors contributed equally: Jibin Johny and Binu Antony
	*Corresponding author: E-mail: bantony@ksu.edu.sa; Phone: +966-11-46-93377
	List of Contents
	Table S4. Genome-wide analysis and expression mapping of RferSNMPs on R. ferrugineus male antennal transcriptome.
	Table S5. Genome-wide analysis and expression profiling of RferSNMPs on R. ferrugineus female antennal transcriptome.

## Sheet: Table S4
Table S4: Genome wide analysis and expression mapping of RferSNMPs on R. ferrugineus male antennal transcriptome.
Male lab
SNMPs	Name (Dias et al., 2021)	Chromosome	Scaffold	Region	Expression value	TPM	RPKM	Exons	Gene length	Unique gene reads	Total gene reads	Transcripts annotated	Uniquely identified transcripts	Exon length	Unique exon reads	Total exon reads	Ratio of unique to total (exon reads)	Unique exon-exon reads	Total exon-exon reads	Unique intron reads	Total intron reads	Ratio of intron to total gene reads
RferSNMPu1	GWI33_018522	JAACXV010014332	66120	complement(79632..90682)	428.132	428.132	309.711	11	11051	21806	21806	1	1	1527	18183	18183	1	15679	15679	3623	3623	0.166147
RferSNMPu2	GWI33_018521	JAACXV010014332	66120	complement(66067..76621)	353.551	353.551	255.759	9	10555	16816	16816	1	1	1656	16284	16284	1	10132	10132	532	532	0.0316365
Rferc18799	GWI33_020629	JAACXV010014582	66401	153154..175891	2.34085	2.34085	1.69338	11	22738	510	510	1	1	3717	242	242	1	203	203	268	268	0.52549
Rferc17112	GWI33_020630	JAACXV010014582	66401	181530..183187	1.19848	1.19848	0.86698	5	1658	34	34	1	1	1020	34	34	1	19	19	0	0	0
Male field
RferSNMPu1	GWI33_018522	JAACXV010014332	66120	complement(79632..90682)	241.426	241.426	155.399	11	11051	11649	11649	1	1	1527	9373	9373	1	8053	8053	2276	2276	0.195382
RferSNMPu2	GWI33_018521	JAACXV010014332	66120	complement(66067..76621)	248.603	248.603	160.019	9	10555	10772	10772	1	1	1656	10467	10467	1	6544	6544	305	305	0.0283141
Rferc18799	GWI33_020629	JAACXV010014582	66401	153154..175891	1.49201	1.49201	0.960365	11	22738	1471	1472	1	1	3717	141	141	1	110	110	1330	1331	0.904212
Rferc17112	GWI33_020630	JAACXV010014582	66401	181530..183187	1.58099	1.58099	1.01764	5	1658	41	41	1	1	1020	41	41	1	28	28	0	0	0

## Sheet: Table S5
Table S5: Genome wide analysis and expression profiling of RferSNMPs on R. ferrugineus female antennal transcriptome.
Female field
SNMPs	Name (Dias et al., 2021)	Chromosome	Scaffold	Region	Expression value	TPM	RPKM	Exons	Gene length	Unique gene reads	Total gene reads	Transcripts annotated	Uniquely identified transcripts	Exon length	Unique exon reads	Total exon reads	Ratio of unique to total (exon reads)	Unique exon-exon reads	Total exon-exon reads	Unique intron reads	Total intron reads	Ratio of intron to total gene reads
RferSNMPu1	GWI33_018522	JAACXV010014332	66120	complement(79632..90682)	256.953	256.953	171.468	11	11051	16683	16685	1	1	1527	14111	14111	1	12318	12318	2572	2574	0.15427
RferSNMPu2	GWI33_018521	JAACXV010014332	66120	complement(66067..76621)	462.909	462.909	308.905	9	10555	28078	28078	1	1	1656	27569	27569	1	18443	18443	509	509	0.0181281
Rferc18799	GWI33_020629	JAACXV010014582	66401	153154..175891	1.36897	1.36897	0.913531	11	22738	1010	1011	1	1	3717	183	183	1	132	132	827	828	0.818991
Rferc17112	GWI33_020630	JAACXV010014582	66401	181530..183187	1.0359	1.0359	0.691271	5	1658	38	38	1	1	1020	38	38	1	27	27	0	0	0
Female lab
RferSNMPu1	GWI33_018522	JAACXV010014332	66120	complement(79632..90682)	241.832	241.832	168.046	11	11051	26667	26669	1	1	1527	20989	20989	1	18248	18248	5678	5680	0.212981
RferSNMPu2	GWI33_018521	JAACXV010014332	66120	complement(66067..76621)	283.063	283.063	196.698	9	10555	27392	27392	1	1	1656	26643	26643	1	16109	16109	749	749	0.0273438
Rferc18799	GWI33_020629	JAACXV010014582	66401	153154..175891	1.41054	1.41054	0.980167	11	22738	973	973	1	1	3717	298	298	1	247	247	675	675	0.693731
Rferc17112	GWI33_020630	JAACXV010014582	66401	181530..183187	0.965937	0.965937	0.671219	5	1658	57	57	1	1	1020	56	56	1	34	34	1	1	0.0175439
